# Supplementary material for: Unleash the dogs of death: metacaspase 5, microtubules, and hypersensitive response
Source: Plant Cell Rep. 2025 Jul 30;44(8):184. doi: 10.1007/s00299-025-03567-x (PMC12310787; doi:10.1007/s00299-025-03567-x)
Supplement: Supplementary file 1 — Supplementary file1 (xlsx 421 KB) [file 299_2025_3567_MOESM1_ESM.xlsx]

## Sheet: Sheet1
Supplemental Table 1
List of primers used for expression analysis by qPCR.
Gene name	Sequence (5’-3’)
EF1α	Forward: TGAGATGCACCACGAAGCTCTTC
	Reverse: GCTGAAGCACCCATTGCTGGG
PALA	Forward: TTGACAGTGGCTCAAGTTGC
	Reverse: CACCACCATTCTTGGTCCTC
PALB	Forward: TGCTAATGGTGAACTTCATCCA
	Reverse: TGACATTCTTCTCACTTTCACCA
ICS1	Forward: TTGCTATAGTACGGGAGTGC
	Reverse: TCATCTTCAGTCTGGAGTCT
PR1a	Forward: GGATGCCCATAACACAGCTC
	Reverse: GCTAGGTTTTCGCCGTATTG
